# Supplementary material for: Efficacy of COVID-19 Booster Vaccines in Patients with Hematologic Malignancies: Experiences in a Real-World Scenario
Source: Cancers (Basel). 2022 Nov 9;14(22):5512. doi: 10.3390/cancers14225512 (PMC9688056; doi:10.3390/cancers14225512)
Supplement: Supplementary file 1 [file cancers-14-05512-s001.zip]

Archive with 1 entries (1 files):
- cancers-2002151-supplementary.pdf
